# Supplementary material for: The health of the residents of Ireland: Population norms for Ireland based on the EQ-5D-5L descriptive system – a cross sectional study
Source: HRB Open Res. 2018 Sep 4;1:22. [Version 1] doi: 10.12688/hrbopenres.12848.1 (PMC6973536; doi:10.12688/hrbopenres.12848.1)
Supplement: Supplementary file 2 [file hrbopenres-1-13910-s0002.tgz]

Archive with 1 entries (1 files):
- 66d7821a-5b0d-4ac4-9f85-59efd1ddef26_Supplementary_File_2.docx
